# Supplementary material for: Room-Temperature-Stable Magnesium Electride via Ni(II) Reduction
Source: J Am Chem Soc. 2022 Jul 13;144(29):13109–17. doi: 10.1021/jacs.2c01807 (PMC9345648; doi:10.1021/jacs.2c01807)
Supplement: Supplementary file 1 — ja2c01807_si_001.xyz [file ja2c01807_si_001.xyz]

20
Bipy(neutral singlet), electronic energy = -495.002971112 a.u.
C       12.999958000      5.487475000      9.456406000
H       12.517240000      6.396811000      9.112692000
N       14.326666000      5.503223000      9.478631000
C       12.235441000      4.394902000      9.837902000
H       11.155390000      4.442419000      9.800348000
N       17.028383000      5.592863000     10.220960000
C       12.895427000      3.256669000     10.268157000
H       12.342795000      2.382086000     10.587289000
C       14.278767000      3.257892000     10.292150000
H       14.823482000      2.391661000     10.642784000
C       14.961123000      4.403055000      9.886826000
C       16.445104000      4.437227000      9.898502000
C       17.179272000      3.296914000      9.579192000
H       16.674996000      2.382859000      9.295897000
C       18.561206000      3.360227000      9.600504000
H       19.153401000      2.490132000      9.346790000
C       19.168250000      4.556422000      9.942421000
H       20.244983000      4.655541000      9.974036000
C       18.354411000      5.638910000     10.241940000
H       18.794915000      6.592462000     10.515355000
20
Bipy(anionic doublet), electronic energy = -495.073686975 a.u.
C       12.974109000      5.567686000      9.936355000
H       12.479179000      6.538976000      9.949359000
N       14.294727000      5.605877000      9.920511000
C       12.195283000      4.417154000      9.937802000
H       11.114941000      4.471059000      9.949583000
N       17.056182000      5.665079000      9.786357000
C       12.889121000      3.192532000      9.914325000
H       12.349288000      2.251798000      9.902657000
C       14.257394000      3.192833000      9.897932000
H       14.778713000      2.245611000      9.865675000
C       14.987390000      4.418173000      9.903168000
C       16.418340000      4.450367000      9.882740000
C       17.203095000      3.262415000      9.967381000
H       16.724955000      2.296945000     10.063221000
C       18.569955000      3.322918000      9.948440000
H       19.151872000      2.410439000     10.021036000
C       19.207462000      4.573645000      9.843167000
H       20.284254000      4.675442000      9.825451000
C       18.377281000      5.685535000      9.770712000
H       18.827670000      6.675265000      9.692907000
20
Bipy(dianionic singlet), electronic energy = -495.097291346 a.u.
C       12.946660000      5.556598000      9.851218000
H       12.405097000      6.509076000      9.841215000
N       14.250767000      5.662111000      9.968501000
C       12.192571000      4.379172000      9.773379000
H       11.110909000      4.405844000      9.727945000
N       17.098121000      5.714138000      9.722216000
C       12.924167000      3.179895000     10.030035000
H       12.400245000      2.239378000     10.188200000
C       14.279086000      3.219420000     10.134600000
H       14.818981000      2.314479000     10.393153000
C       15.013656000      4.465270000      9.952776000
C       16.389396000      4.490063000      9.817094000
C       17.181994000      3.270355000      9.715614000
H       16.688549000      2.327305000      9.504210000
C       18.536172000      3.301066000      9.835240000
H       19.105531000      2.378775000      9.738336000
C       19.208961000      4.545925000     10.027053000
H       20.287357000      4.625899000     10.084614000
C       18.403342000      5.679625000      9.861456000
H       18.899649000      6.655355000      9.811927000
101
3-Mg2(neutral doublet), electronic energy = -2748.35862533 a.u.
C       13.023515000      5.809363000      9.751526000
H       12.686258000      6.840985000      9.681455000
N       14.427513000      5.641959000      9.775224000
Mg      15.727894000      6.502212000      8.283731000
Cl      15.983473000      8.662364000      9.606231000
C       12.133997000      4.742791000      9.825000000
H       11.063529000      4.942024000      9.805242000
N       16.979090000      5.567374000      9.815272000
Mg      15.678914000      6.688856000     11.181513000
C       12.623459000      3.422270000      9.923912000
H       11.935270000      2.581293000      9.980039000
C       14.027079000      3.202268000      9.945801000
H       14.427181000      2.195244000     10.023430000
C       14.926434000      4.309401000      9.875315000
C       16.319457000      4.260396000      9.897408000
C       17.118518000      3.083989000      9.993216000
H       16.607689000      2.124819000     10.055655000
C       18.484379000      3.125583000     10.004837000
H       19.072596000      2.215161000     10.078033000
C       19.134137000      4.428773000      9.908704000
H       20.215889000      4.523564000      9.900631000
C       18.353649000      5.542844000      9.818671000
H       18.824148000      6.522786000      9.740438000
C       14.800320000      3.894857000      6.696882000
H       14.304195000      4.066129000      5.733125000
H       14.086711000      3.995243000      7.517467000
C       15.531375000      2.568486000      6.720900000
H       15.666125000      2.252214000      7.759424000
H       14.987496000      1.789832000      6.179286000
H       15.803203000      7.401673000      5.343189000
C       17.351594000      8.989222000      5.181503000
H       18.038942000      8.983375000      4.331385000
C       18.057854000      9.437564000      6.473586000
H       17.400420000     10.070385000      7.077240000
H       18.985391000      9.983688000      6.284571000
C       18.293105000      8.129322000      7.207133000
H       19.189725000      7.606153000      6.846427000
O       15.750284000      5.280711000     12.808905000
H       14.238513000      4.537544000     14.007235000
C       17.072427000      4.783524000     13.132606000
H       17.577458000      5.536806000     13.742064000
H       17.622530000      4.642331000     12.198125000
O       17.004485000      7.727588000     12.492020000
C       18.352981000      8.120590000     12.170708000
H       18.336184000      8.572529000     11.176275000
H       18.975434000      7.218004000     12.149218000
C       16.665279000      8.135862000     13.830937000
H       16.146507000      7.303699000     14.312759000
H       15.983501000      8.991795000     13.772024000
O       15.824653000      4.905605000      6.854037000
C       16.870757000      2.927999000      6.085950000
H       16.783760000      2.966673000      4.993847000
H       17.671952000      2.229987000      6.343528000
C       17.132428000      4.309897000      6.657273000
H       17.633437000      4.256767000      7.627058000
H       17.701564000      4.959607000      5.989451000
O       14.190003000      7.432937000      7.124097000
C       13.087233000      6.695548000      6.547077000
H       12.796687000      5.921059000      7.262577000
H       13.439903000      6.243115000      5.612950000
C       12.000231000      7.725326000      6.295833000
H       11.353620000      7.444886000      5.460777000
H       11.377921000      7.843974000      7.190055000
C       12.812078000      8.993143000      6.042483000
H       13.220609000      8.992348000      5.025287000
H       12.239848000      9.913471000      6.184102000
C       13.921778000      8.848675000      7.064872000
H       14.852570000      9.356675000      6.804423000
H       13.610072000      9.185916000      8.058899000
O       17.139794000      7.345887000      6.884804000
C       16.870881000      7.562028000      5.491426000
H       17.427348000      6.819265000      4.906610000
H       16.519174000      9.650398000      4.926772000
H       18.329070000      8.227894000      8.291476000
C       14.763040000      4.259813000     13.083930000
H       14.065851000      4.219135000     12.244263000
C       15.545625000      2.974087000     13.250534000
H       15.019319000      2.250882000     13.879350000
H       15.720409000      2.529783000     12.266662000
C       16.853537000      3.468349000     13.860403000
H       17.689083000      2.780845000     13.703208000
H       16.739953000      3.633352000     14.938079000
C       18.766625000      9.069621000     13.282120000
H       19.848306000      9.076550000     13.436533000
H       18.443636000     10.091264000     13.053772000
C       17.986632000      8.518422000     14.474128000
H       17.857071000      9.242651000     15.282155000
H       18.488041000      7.633793000     14.882616000
O       14.100659000      7.734344000     12.174369000
C       13.716847000      9.101797000     11.935190000
H       13.391609000      9.199109000     10.893313000
H       14.599092000      9.728461000     12.080205000
C       12.584030000      9.361584000     12.907952000
H       12.977512000      9.591120000     13.904860000
H       11.947521000     10.190444000     12.587956000
C       11.871223000      8.011909000     12.907941000
H       11.248473000      7.911312000     12.012052000
H       11.240432000      7.849672000     13.785402000
C       13.031395000      7.032357000     12.849406000
H       13.391614000      6.763743000     13.848950000
H       12.802287000      6.134375000     12.269611000
101
3-Mg2(neutral quartet), electronic energy = -2748.33476171 a.u.
C       13.007080000      5.823433000      9.749956000
H       12.663141000      6.851971000      9.678378000
N       14.395620000      5.656784000      9.770261000
Mg      15.733604000      6.497492000      8.278533000
Cl      15.986561000      8.642354000      9.603352000
C       12.116267000      4.743162000      9.830269000
H       11.045435000      4.937859000      9.813721000
N       16.956606000      5.537552000      9.813833000
Mg      15.687313000      6.684060000     11.182332000
C       12.609986000      3.439034000      9.928288000
H       11.930652000      2.591958000      9.989848000
C       14.028114000      3.230768000      9.946056000
H       14.440005000      2.230601000     10.027682000
C       14.898635000      4.342408000      9.872104000
C       16.330122000      4.275361000      9.895010000
C       17.085913000      3.085489000      9.992362000
H       16.577571000      2.128885000     10.051045000
C       18.519089000      3.153755000     10.010618000
H       19.111545000      2.245152000     10.088418000
C       19.136224000      4.403498000      9.920087000
H       20.220755000      4.495092000      9.924426000
C       18.355979000      5.564493000      9.818830000
H       18.804774000      6.549599000      9.745005000
C       14.807930000      3.895662000      6.665908000
H       14.335503000      4.081694000      5.692974000
H       14.074973000      3.991672000      7.469632000
C       15.534064000      2.567174000      6.691172000
H       15.665994000      2.249831000      7.730266000
H       14.993470000      1.791752000      6.141438000
H       15.795301000      7.366888000      5.335460000
C       17.323929000      8.971967000      5.160710000
H       17.998002000      8.967432000      4.300108000
C       18.044748000      9.433453000      6.440670000
H       17.395856000     10.076924000      7.042417000
H       18.972058000      9.974171000      6.235673000
C       18.285167000      8.133750000      7.188073000
H       19.178044000      7.605477000      6.826468000
O       15.765044000      5.268423000     12.793185000
H       14.276392000      4.565786000     14.045097000
C       17.090209000      4.766319000     13.111286000
H       17.606804000      5.529569000     13.698159000
H       17.626046000      4.599006000     12.172890000
O       16.996433000      7.732793000     12.493707000
C       18.339398000      8.160067000     12.185056000
H       18.315064000      8.638593000     11.203566000
H       18.974747000      7.268508000     12.134739000
C       16.649304000      8.099766000     13.842884000
H       16.142895000      7.247310000     14.301602000
H       15.954829000      8.946746000     13.805808000
O       15.832955000      4.898026000      6.862197000
C       16.881001000      2.928713000      6.073307000
H       16.806214000      2.982066000      4.980775000
H       17.675490000      2.223468000      6.331263000
C       17.143853000      4.300728000      6.667573000
H       17.635004000      4.231798000      7.641614000
H       17.718258000      4.959867000      6.013636000
O       14.186843000      7.420650000      7.128058000
C       13.087029000      6.694944000      6.532208000
H       12.782317000      5.916611000      7.236858000
H       13.447899000      6.245257000      5.600082000
C       12.010275000      7.733323000      6.273223000
H       11.371063000      7.460526000      5.430040000
H       11.378986000      7.854031000      7.160772000
C       12.834964000      8.995280000      6.033337000
H       13.255613000      8.994276000      5.021131000
H       12.268245000      9.919562000      6.170885000
C       13.931039000      8.839598000      7.068446000
H       14.869053000      9.339899000      6.820294000
H       13.610280000      9.176795000      8.059543000
O       17.128999000      7.346906000      6.881377000
C       16.860218000      7.542664000      5.485286000
H       17.428099000      6.800419000      4.910892000
H       16.481829000      9.624389000      4.915317000
H       18.330787000      8.240843000      8.270851000
C       14.773727000      4.265448000     13.113794000
H       14.054224000      4.220762000     12.293706000
C       15.548495000      2.975697000     13.282240000
H       15.024895000      2.260597000     13.922727000
H       15.716810000      2.527318000     12.298331000
C       16.867120000      3.469494000     13.869577000
H       17.694181000      2.771413000     13.715258000
H       16.767602000      3.656508000     14.945241000
C       18.734047000      9.084324000     13.323644000
H       19.815347000      9.105748000     13.479572000
H       18.393504000     10.106552000     13.124865000
C       17.963304000      8.485784000     14.498489000
H       17.820448000      9.183914000     15.327028000
H       18.479412000      7.598341000     14.881722000
O       14.101519000      7.719090000     12.166628000
C       13.735680000      9.093795000     11.934071000
H       13.406186000      9.197809000     10.894359000
H       14.627768000      9.707001000     12.075766000
C       12.612053000      9.367067000     12.913724000
H       13.013659000      9.593284000     13.908069000
H       11.983226000     10.202728000     12.596403000
C       11.883787000      8.025853000     12.920188000
H       11.256443000      7.929618000     12.027066000
H       11.255056000      7.872795000     13.800710000
C       13.033664000      7.034946000     12.860494000
H       13.400566000      6.773674000     13.859486000
H       12.791070000      6.131609000     12.295409000
101
3-Mg2(anionic singlet), electronic energy = -2748.36890890 a.u.
C       13.076945000      5.633807000      9.777359000
H       12.692148000      6.652931000      9.731662000
N       14.447377000      5.536554000      9.762912000
Mg      15.731121000      6.516165000      8.264761000
Cl      16.019226000      8.578374000      9.601254000
C       12.219957000      4.576799000      9.861300000
H       11.147925000      4.746772000      9.880507000
N       16.985212000      5.501436000      9.804622000
Mg      15.662393000      6.703703000     11.202244000
C       12.774414000      3.244309000      9.923502000
H       12.117226000      2.380554000      9.980767000
C       14.128608000      3.082626000      9.908114000
H       14.558090000      2.084974000      9.952115000
C       15.007320000      4.214999000      9.851950000
C       16.387680000      4.195717000      9.878229000
C       17.231194000      3.038883000      9.968455000
H       16.770204000      2.055496000     10.018763000
C       18.588823000      3.158008000      9.999259000
H       19.217933000      2.275264000     10.073165000
C       19.183990000      4.474383000      9.929496000
H       20.260080000      4.610842000      9.949101000
C       18.354628000      5.554290000      9.832680000
H       18.770779000      6.558401000      9.772079000
C       14.805446000      3.905591000      6.644958000
H       14.348927000      4.105957000      5.667551000
H       14.054143000      4.002089000      7.430614000
C       15.524543000      2.572971000      6.657377000
H       15.654099000      2.231640000      7.688258000
H       14.982064000      1.807536000      6.096400000
H       15.745375000      7.423818000      5.352392000
C       17.313710000      8.983287000      5.148892000
H       17.984740000      8.966207000      4.285971000
C       18.049343000      9.426469000      6.425264000
H       17.410343000     10.066245000      7.042249000
H       18.976507000      9.966127000      6.216795000
C       18.293317000      8.117738000      7.152735000
H       19.177112000      7.587635000      6.772155000
O       15.693041000      5.245004000     12.749415000
H       14.189751000      4.576025000     14.005744000
C       16.988975000      4.735199000     13.154492000
H       17.458621000      5.475675000     13.807265000
H       17.596754000      4.606477000     12.254638000
O       17.008641000      7.658505000     12.515655000
C       18.342884000      8.111289000     12.211809000
H       18.327318000      8.546254000     11.207900000
H       19.008006000      7.238895000     12.224784000
C       16.614931000      8.098732000     13.835401000
H       16.119797000      7.263686000     14.343373000
H       15.897556000      8.921466000     13.729056000
O       15.831152000      4.896023000      6.875599000
C       16.871262000      2.938351000      6.040277000
H       16.791954000      2.990872000      4.948760000
H       17.666774000      2.232942000      6.293879000
C       17.137739000      4.313576000      6.628666000
H       17.666609000      4.252792000      7.582861000
H       17.683662000      4.977411000      5.955913000
O       14.151947000      7.420241000      7.172999000
C       13.074941000      6.719139000      6.513350000
H       12.736247000      5.917071000      7.175658000
H       13.467537000      6.290723000      5.583192000
C       12.012542000      7.767939000      6.243429000
H       11.398700000      7.515016000      5.374333000
H       11.354395000      7.874848000      7.114741000
C       12.846406000      9.031994000      6.056641000
H       13.278101000      9.070141000      5.050258000
H       12.276634000      9.951660000      6.225880000
C       13.924985000      8.850509000      7.105346000
H       14.876300000      9.332639000      6.868379000
H       13.595624000      9.193223000      8.092432000
O       17.126980000      7.338532000      6.856404000
C       16.820156000      7.563968000      5.470277000
H       17.344801000      6.812340000      4.867822000
H       16.484214000      9.654500000      4.909408000
H       18.356055000      8.217012000      8.236287000
C       14.670008000      4.275747000     13.064693000
H       13.934343000      4.280147000     12.258171000
C       15.404549000      2.961794000     13.215888000
H       14.846278000      2.249921000     13.830848000
H       15.583780000      2.518764000     12.232020000
C       16.714856000      3.413054000     13.853610000
H       17.534575000      2.704215000     13.708013000
H       16.579805000      3.570006000     14.930784000
C       18.688139000      9.105415000     13.306613000
H       19.765633000      9.158219000     13.487607000
H       18.331480000     10.106640000     13.037001000
C       17.897906000      8.565421000     14.495962000
H       17.699758000      9.319445000     15.264925000
H       18.423628000      7.725737000     14.964253000
O       14.047174000      7.737815000     12.083636000
C       13.735301000      9.135892000     11.869447000
H       13.327469000      9.248033000     10.856770000
H       14.665924000      9.711853000     11.939078000
C       12.714980000      9.487427000     12.933535000
H       13.213757000      9.792141000     13.861826000
H       12.066138000     10.308547000     12.605626000
C       11.967409000      8.172946000     13.128573000
H       11.194399000      8.050797000     12.361804000
H       11.493752000      8.088109000     14.114867000
C       13.062251000      7.134647000     12.953541000
H       13.551621000      6.897903000     13.907182000
H       12.703456000      6.213403000     12.482397000
101
3-Mg2(cationic singlet), electronic energy = -2748.31773118 a.u.
C       13.070706000      5.692866000      9.761471000
H       12.705713000      6.717419000      9.696683000
N       14.439252000      5.576059000      9.772932000
Mg      15.735252000      6.514044000      8.253258000
Cl      16.002816000      8.593042000      9.600562000
C       12.197671000      4.649701000      9.823053000
H       11.128063000      4.829207000      9.808596000
N       16.977126000      5.505166000      9.813354000
Mg      15.683327000      6.705277000     11.193500000
C       12.734782000      3.307766000      9.906317000
H       12.065694000      2.453547000      9.952112000
C       14.084453000      3.128674000      9.927887000
H       14.497655000      2.125554000      9.991974000
C       14.981188000      4.245535000      9.867785000
C       16.361530000      4.208286000      9.891277000
C       17.190587000      3.041243000      9.983548000
H       16.718054000      2.064071000     10.043381000
C       18.548315000      3.141747000      9.996011000
H       19.165603000      2.250985000     10.067124000
C       19.161804000      4.448192000      9.909853000
H       20.239742000      4.567265000      9.910287000
C       18.349455000      5.538857000      9.822550000
H       18.779682000      6.536202000      9.752889000
C       14.797013000      3.893508000      6.657424000
H       14.349300000      4.082804000      5.674087000
H       14.039386000      3.999055000      7.435350000
C       15.516710000      2.562223000      6.690147000
H       15.647358000      2.234906000      7.725319000
H       14.975501000      1.788311000      6.140303000
H       15.762874000      7.373493000      5.332116000
C       17.269284000      8.998700000      5.167210000
H       17.907003000      9.020977000      4.280029000
C       18.037155000      9.434120000      6.429616000
H       17.418223000     10.080805000      7.058507000
H       18.964825000      9.963839000      6.200765000
C       18.287004000      8.123913000      7.154854000
H       19.168682000      7.595063000      6.769085000
O       15.728156000      5.258074000     12.759838000
H       14.242695000      4.579934000     14.031658000
C       17.037588000      4.763922000     13.149022000
H       17.511449000      5.515602000     13.783869000
H       17.630895000      4.632796000     12.240425000
O       16.988124000      7.714485000     12.510164000
C       18.337212000      8.140971000     12.219127000
H       18.332462000      8.599663000     11.227986000
H       18.978726000      7.252034000     12.209011000
C       16.610365000      8.117954000     13.843971000
H       16.094533000      7.277517000     14.314600000
H       15.918069000      8.963498000     13.767665000
O       15.821661000      4.886674000      6.886552000
C       16.862292000      2.919891000      6.065901000
H       16.781848000      2.952597000      4.974036000
H       17.658760000      2.220210000      6.330970000
C       17.129171000      4.305717000      6.628879000
H       17.671746000      4.263690000      7.576114000
H       17.661693000      4.960838000      5.937728000
O       14.141391000      7.414807000      7.177768000
C       13.080209000      6.709994000      6.492019000
H       12.736126000      5.901057000      7.140241000
H       13.492890000      6.291021000      5.567412000
C       12.019438000      7.756836000      6.207856000
H       11.418670000      7.503342000      5.331455000
H       11.348987000      7.863977000      7.067569000
C       12.860978000      9.017172000      6.028475000
H       13.327133000      9.031280000      5.036792000
H       12.292353000      9.941385000      6.155148000
C       13.908022000      8.842703000      7.109891000
H       14.862426000      9.329738000      6.903633000
H       13.549791000      9.177380000      8.088519000
O       17.120609000      7.341810000      6.862057000
C       16.827452000      7.559488000      5.471100000
H       17.396255000      6.834512000      4.876845000
H       16.413642000      9.650713000      4.974179000
H       18.355350000      8.221961000      8.237576000
C       14.721715000      4.276772000     13.092436000
H       13.983880000      4.261046000     12.289103000
C       15.474400000      2.973343000     13.250365000
H       14.935472000      2.259957000     13.878655000
H       15.646453000      2.521840000     12.269585000
C       16.789876000      3.444812000     13.863568000
H       17.612934000      2.743559000     13.705833000
H       16.675031000      3.603539000     14.941168000
C       18.704550000      9.092315000     13.343853000
H       19.781831000      9.119236000     13.522815000
H       18.367115000     10.108153000     13.111859000
C       17.909805000      8.520783000     14.516091000
H       17.748529000      9.239670000     15.322740000
H       18.418096000      7.644225000     14.932805000
O       14.057751000      7.725797000     12.095374000
C       13.740184000      9.122945000     11.893130000
H       13.339169000      9.241969000     10.880745000
H       14.667562000      9.693111000     11.967307000
C       12.709139000      9.446002000     12.955478000
H       13.196975000      9.670801000     13.910626000
H       12.086664000     10.299374000     12.676511000
C       11.936027000      8.133555000     13.044799000
H       11.237192000      8.043861000     12.205867000
H       11.373963000      8.019122000     13.974480000
C       13.045520000      7.105009000     12.920801000
H       13.497050000      6.873487000     13.891903000
H       12.728461000      6.181350000     12.431736000
101
3-Mg2 (cationic singlet, with SAS), electronic energy = -2748.29947448 a.u.
C       13.059289000      5.705196000      9.757520000
H       12.700017000      6.732105000      9.690982000
N       14.428707000      5.583297000      9.771691000
Mg      15.731804000      6.504225000      8.259058000
Cl      15.961995000      8.587331000      9.596325000
C       12.182776000      4.666736000      9.818277000
H       11.113850000      4.848158000      9.801788000
N       16.966075000      5.504229000      9.814958000
Mg      15.675840000      6.699628000     11.185655000
C       12.714544000      3.322786000      9.903404000
H       12.041597000      2.472381000      9.948039000
C       14.062560000      3.138044000      9.927350000
H       14.469123000      2.132309000      9.992529000
C       14.965653000      4.250260000      9.868208000
C       16.345745000      4.209127000      9.893433000
C       17.172332000      3.040074000      9.988741000
H       16.697792000      2.064024000     10.049050000
C       18.529521000      3.136166000     10.004199000
H       19.143979000      2.244261000     10.077672000
C       19.147595000      4.439558000      9.915912000
H       20.225622000      4.552919000      9.914383000
C       18.340700000      5.531685000      9.824250000
H       18.774620000      6.526957000      9.748708000
C       14.808828000      3.880247000      6.663065000
H       14.365684000      4.052394000      5.673896000
H       14.045814000      3.991880000      7.434989000
C       15.534777000      2.553312000      6.719460000
H       15.659054000      2.242552000      7.759974000
H       15.001108000      1.767754000      6.178935000
H       15.785990000      7.389364000      5.345200000
C       17.295514000      9.016131000      5.200476000
H       17.973580000      9.041201000      4.343716000
C       18.002681000      9.460227000      6.493772000
H       17.339697000     10.069393000      7.115311000
H       18.914853000     10.030870000      6.304429000
C       18.275473000      8.147453000      7.203836000
H       19.177827000      7.646163000      6.828289000
O       15.719470000      5.260520000     12.766824000
H       14.236780000      4.560934000     14.031061000
C       17.030320000      4.755593000     13.139943000
H       17.506653000      5.494353000     13.789297000
H       17.621920000      4.644090000     12.227945000
O       16.995256000      7.711845000     12.495713000
C       18.326932000      8.168267000     12.168845000
H       18.280311000      8.641678000     11.185430000
H       18.981487000      7.289942000     12.124495000
C       16.643038000      8.111492000     13.834791000
H       16.139018000      7.267984000     14.312941000
H       15.944502000      8.954299000     13.775494000
O       15.826617000      4.882888000      6.882241000
C       16.883562000      2.906367000      6.099767000
H       16.814415000      2.913173000      5.006574000
H       17.680973000      2.217239000      6.388040000
C       17.138965000      4.305300000      6.635608000
H       17.684353000      4.287842000      7.581750000
H       17.665303000      4.950815000      5.930074000
O       14.141696000      7.399045000      7.154011000
C       13.078301000      6.687258000      6.479772000
H       12.734418000      5.885792000      7.137829000
H       13.490158000      6.256253000      5.559699000
C       12.017043000      7.731335000      6.183825000
H       11.417847000      7.472619000      5.307870000
H       11.340949000      7.842642000      7.038690000
C       12.856575000      8.992589000      5.999981000
H       13.322951000      9.003244000      5.008025000
H       12.285684000      9.916583000      6.117476000
C       13.902179000      8.824663000      7.084175000
H       14.855766000      9.315968000      6.883129000
H       13.543719000      9.161653000      8.062132000
O       17.134418000      7.340414000      6.879556000
C       16.850602000      7.573641000      5.490101000
H       17.418732000      6.851949000      4.890724000
H       16.447548000      9.663357000      4.962229000
H       18.319135000      8.232376000      8.288977000
C       14.712720000      4.273635000     13.084577000
H       13.971620000      4.271680000     12.283968000
C       15.463032000      2.966156000     13.217595000
H       14.926648000      2.243635000     13.837514000
H       15.625499000      2.529672000     12.229005000
C       16.785544000      3.421638000     13.827855000
H       17.604584000      2.722206000     13.644194000
H       16.683874000      3.553741000     14.910445000
C       18.713421000      9.110761000     13.295400000
H       19.794357000      9.148544000     13.448604000
H       18.362344000     10.126418000     13.083649000
C       17.953850000      8.519460000     14.481208000
H       17.808816000      9.226849000     15.301062000
H       18.479669000      7.642746000     14.875703000
O       14.060363000      7.728095000     12.114347000
C       13.753248000      9.127442000     11.917568000
H       13.347155000      9.254588000     10.907884000
H       14.686950000      9.688802000     11.980677000
C       12.732258000      9.454816000     12.988085000
H       13.226272000      9.664393000     13.943680000
H       12.119947000     10.320209000     12.724026000
C       11.941327000      8.152026000     13.067168000
H       11.233352000      8.083570000     12.234022000
H       11.381988000      8.035213000     13.998190000
C       13.033763000      7.106876000     12.920749000
H       13.479291000      6.843936000     13.886934000
H       12.701196000      6.199790000     12.410278000
101
3-Mg2 (dicationic doublet, with SAS), electronic energy = -2748.14539729 a.u.
C       13.090667000      5.608602000      9.768281000
H       12.724623000      6.630454000      9.704195000
N       14.448112000      5.485281000      9.787406000
Mg      15.731768000      6.535470000      8.201215000
Cl      15.988398000      8.497673000      9.613025000
C       12.227157000      4.545697000      9.824644000
H       11.155668000      4.708176000      9.805483000
N       16.999615000      5.429773000      9.815997000
Mg      15.672100000      6.730460000     11.251760000
C       12.772457000      3.234576000      9.908055000
H       12.117480000      2.370930000      9.952478000
C       14.137541000      3.073049000      9.932746000
H       14.563778000      2.077443000      9.997528000
C       14.985443000      4.201040000      9.873879000
C       16.412845000      4.172928000      9.895230000
C       17.212846000      3.012334000      9.987954000
H       16.746669000      2.034425000     10.049449000
C       18.584201000      3.122349000     10.000173000
H       19.203518000      2.234269000     10.071869000
C       19.181370000      4.406281000      9.914887000
H       20.257994000      4.528775000      9.916834000
C       18.357122000      5.500923000      9.824856000
H       18.768450000      6.504511000      9.753282000
C       14.784723000      3.896173000      6.623441000
H       14.368100000      4.151216000      5.642594000
H       14.005837000      3.976407000      7.383342000
C       15.486102000      2.557115000      6.590221000
H       15.617991000      2.172452000      7.606206000
H       14.934612000      1.815478000      6.008581000
H       15.744973000      7.379048000      5.329314000
C       17.243058000      9.009602000      5.148523000
H       17.905690000      9.028564000      4.280499000
C       17.970165000      9.473348000      6.423737000
H       17.318919000     10.094277000      7.045936000
H       18.876754000     10.042915000      6.209347000
C       18.264377000      8.173465000      7.145749000
H       19.159778000      7.671772000      6.757637000
O       15.732786000      5.213897000     12.718407000
H       14.250687000      4.646774000     14.055481000
C       17.027953000      4.737471000     13.187924000
H       17.479914000      5.520081000     13.800062000
H       17.655522000      4.564972000     12.309931000
O       16.996737000      7.704916000     12.531451000
C       18.328412000      8.189206000     12.220177000
H       18.287913000      8.656634000     11.233936000
H       19.000583000      7.323412000     12.195476000
C       16.623748000      8.105869000     13.872930000
H       16.132855000      7.254741000     14.351538000
H       15.910606000      8.934118000     13.799479000
O       15.824184000      4.853752000      6.942912000
C       16.830023000      2.930769000      5.971355000
H       16.739205000      3.011720000      4.883770000
H       17.619952000      2.209273000      6.190563000
C       17.122171000      4.288019000      6.591070000
H       17.707248000      4.204697000      7.509822000
H       17.622665000      4.978832000      5.911941000
O       14.094753000      7.391812000      7.215774000
C       13.062714000      6.723037000      6.445951000
H       12.659788000      5.910140000      7.054294000
H       13.525897000      6.308055000      5.543914000
C       12.051774000      7.800569000      6.107501000
H       11.493906000      7.568318000      5.198051000
H       11.333557000      7.927660000      6.924506000
C       12.941075000      9.033589000      5.978145000
H       13.460828000      9.033963000      5.013442000
H       12.393603000      9.974073000      6.067840000
C       13.918649000      8.835012000      7.117400000
H       14.900964000      9.283039000      6.960708000
H       13.522854000      9.191441000      8.073113000
O       17.119003000      7.349087000      6.851776000
C       16.811025000      7.569150000      5.457600000
H       17.373996000      6.843861000      4.859731000
H       16.388503000      9.650081000      4.917610000
H       18.329636000      8.272514000      8.229001000
C       14.704142000      4.279260000     13.127918000
H       13.948583000      4.243442000     12.341777000
C       15.432661000      2.973338000     13.351219000
H       14.879269000      2.297392000     14.006490000
H       15.604724000      2.466946000     12.396590000
C       16.748206000      3.455173000     13.956768000
H       17.561264000      2.734270000     13.848097000
H       16.622411000      3.662565000     15.023891000
C       18.678290000      9.144198000     13.346234000
H       19.755816000      9.206511000     13.511570000
H       18.308289000     10.150588000     13.125203000
C       17.920455000      8.540643000     14.526569000
H       17.753607000      9.249078000     15.340614000
H       18.459832000      7.677677000     14.932111000
O       14.015445000      7.699823000     12.075729000
C       13.752489000      9.121408000     11.898032000
H       13.329824000      9.263680000     10.898151000
H       14.706060000      9.649194000     11.947501000
C       12.768524000      9.477053000     12.992815000
H       13.290884000      9.692334000     13.931328000
H       12.165526000     10.349750000     12.733598000
C       11.953860000      8.193020000     13.114932000
H       11.222932000      8.121473000     12.302430000
H       11.417524000      8.105895000     14.062007000
C       13.023245000      7.128480000     12.965919000
H       13.512247000      6.907466000     13.921064000
H       12.660601000      6.200836000     12.517408000
101
3-Mg2 (dicationic quartet, with SAS), electronic energy = -2748.01923933 a.u.
C       13.113028000      5.651023000      9.767448000
H       12.730480000      6.663164000      9.720143000
N       14.510298000      5.527693000      9.781664000
Mg      15.730395000      6.546153000      8.197591000
Cl      16.019064000      8.505157000      9.614611000
C       12.220817000      4.501916000      9.831988000
H       11.150785000      4.683283000      9.815406000
N       17.061843000      5.417097000      9.815193000
Mg      15.667090000      6.742167000     11.256195000
C       12.722343000      3.236211000      9.910163000
H       12.071723000      2.370952000      9.956318000
C       14.146340000      3.061751000      9.927661000
H       14.584489000      2.074028000      9.978699000
C       15.022166000      4.247286000      9.868665000
C       16.421786000      4.172059000      9.895878000
C       17.184243000      2.972325000      9.993817000
H       16.681480000      2.013735000     10.054045000
C       18.558342000      3.035031000     10.011503000
H       19.148789000      2.127984000     10.086601000
C       19.193822000      4.295985000      9.925661000
H       20.273722000      4.385841000      9.930023000
C       18.400311000      5.434080000      9.828488000
H       18.859217000      6.417601000      9.756105000
C       14.797045000      3.905525000      6.621910000
H       14.330981000      4.210325000      5.678784000
H       14.053852000      3.938114000      7.421012000
C       15.497827000      2.572195000      6.481346000
H       15.659543000      2.119823000      7.465186000
H       14.927419000      1.869892000      5.869944000
H       15.756052000      7.430878000      5.347961000
C       17.311305000      9.006053000      5.159044000
H       18.006770000      8.997749000      4.316771000
C       18.006112000      9.462484000      6.453294000
H       17.336694000     10.070728000      7.068943000
H       18.913425000     10.040096000      6.264857000
C       18.289605000      8.155864000      7.165307000
H       19.184527000      7.653207000      6.776837000
O       15.752333000      5.218998000     12.730412000
H       14.214389000      4.661637000     14.006135000
C       17.041949000      4.752430000     13.220183000
H       17.506430000      5.561550000     13.786003000
H       17.665549000      4.521342000     12.351977000
O       17.011277000      7.705250000     12.526399000
C       18.344191000      8.178967000     12.208876000
H       18.308632000      8.620966000     11.210813000
H       19.016152000      7.312073000     12.210352000
C       16.635066000      8.135577000     13.858513000
H       16.144509000      7.294375000     14.354749000
H       15.920289000      8.960076000     13.764716000
O       15.847272000      4.855650000      6.937188000
C       16.822768000      2.987649000      5.849486000
H       16.697017000      3.162019000      4.776187000
H       17.615392000      2.247967000      5.980768000
C       17.137345000      4.284365000      6.573484000
H       17.698164000      4.108498000      7.495228000
H       17.672886000      5.013484000      5.965353000
O       14.117534000      7.412016000      7.197880000
C       13.036623000      6.730652000      6.511603000
H       12.690393000      5.917510000      7.154940000
H       13.434043000      6.317387000      5.577927000
C       11.993194000      7.798010000      6.248374000
H       11.370564000      7.559023000      5.383827000
H       11.337791000      7.920263000      7.117393000
C       12.858711000      9.039299000      6.050554000
H       13.305202000      9.042199000      5.050008000
H       12.309992000      9.974549000      6.179169000
C       13.919889000      8.852206000      7.114797000
H       14.883799000      9.310357000      6.886323000
H       13.591883000      9.205080000      8.097053000
O       17.140564000      7.342003000      6.857999000
C       16.829811000      7.580277000      5.466034000
H       17.358774000      6.836496000      4.859977000
H       16.483833000      9.666593000      4.889628000
H       18.348581000      8.245003000      8.249947000
C       14.722962000      4.272719000     13.117077000
H       14.006802000      4.192159000     12.297242000
C       15.461776000      2.988821000     13.423105000
H       14.892795000      2.333909000     14.086233000
H       15.675243000      2.442442000     12.498960000
C       16.747250000      3.516493000     14.053004000
H       17.570548000      2.799771000     14.019761000
H       16.576773000      3.785920000     15.100064000
C       18.691236000      9.161593000     13.311787000
H       19.768245000      9.228527000     13.478662000
H       18.321353000     10.161818000     13.064196000
C       17.930105000      8.586833000     14.504405000
H       17.760897000      9.314945000     15.300449000
H       18.468883000      7.734498000     14.932658000
O       14.030390000      7.715839000     12.089886000
C       13.728697000      9.122779000     11.875938000
H       13.339102000      9.235659000     10.858709000
H       14.662541000      9.682029000     11.951586000
C       12.692640000      9.460382000     12.926855000
H       13.171339000      9.692025000     13.884475000
H       12.079244000     10.316624000     12.638618000
C       11.905352000      8.156529000     13.020673000
H       11.211874000      8.064874000     12.177943000
H       11.331225000      8.059789000     13.944336000
C       13.004634000      7.116141000     12.921193000
H       13.448671000      6.897839000     13.898630000
H       12.686208000      6.185090000     12.445136000
136
3-Mg4(neutral singlet), electronic energy = -3708.56354319 a.u.
Mg      14.996149000     18.367681000      8.161322000
Mg      15.039406000     18.687269000     11.186783000
Mg      15.255803000     15.714384000     11.512553000
Mg      15.300629000     15.347093000      8.471610000
N       16.554981000     17.402009000     12.018193000
O       15.107743000     14.325229000     12.998357000
N       14.026628000     17.280138000     12.489940000
N       16.498086000     14.539120000     10.181493000
N       13.932614000     14.761853000     10.093705000
N       16.550599000     16.892171000      7.627813000
N       14.033240000     16.588333000      7.217161000
C       12.666055000     17.293320000     12.693472000
H       12.066340000     17.358465000     11.791020000
C       12.055421000     17.261064000     13.908727000
H       10.973212000     17.285852000     13.973060000
C       12.879920000     17.198958000     15.093652000
H       12.422242000     17.148150000     16.077491000
C       14.232905000     17.214999000     14.962087000
H       14.867250000     17.181760000     15.843001000
C       14.850328000     17.294967000     13.668692000
C       16.205583000     17.349994000     13.417998000
C       17.250336000     17.320236000     14.402161000
H       16.976494000     17.209301000     15.447406000
C       18.557111000     17.439157000     14.048500000
H       19.338265000     17.418955000     14.802715000
C       18.894339000     17.603141000     12.651322000
H       19.919683000     17.747576000     12.328985000
C       17.893141000     17.568056000     11.735422000
H       18.121893000     17.689942000     10.682422000
C       17.866995000     14.465259000     10.297437000
H       18.368424000     15.418352000     10.434033000
C       18.594398000     13.315568000     10.284830000
H       19.672468000     13.354008000     10.395246000
C       17.897044000     12.060058000     10.127764000
H       18.451402000     11.126679000     10.088910000
C       16.540850000     12.060914000     10.037848000
H       16.000339000     11.125268000      9.929731000
C       15.795601000     13.286884000     10.100877000
C       14.421766000     13.404013000     10.047999000
C       13.486398000     12.322351000      9.915010000
H       13.871356000     11.312003000      9.811152000
C       12.145821000     12.543105000      9.930918000
H       11.447968000     11.716523000      9.834926000
C       11.659089000     13.896129000     10.088180000
H       10.598488000     14.113131000     10.152245000
C       12.563994000     14.906358000     10.150892000
H       12.221842000     15.927749000     10.271405000
C       17.903115000     16.972333000      7.877569000
H       18.178688000     16.870454000      8.921403000
C       18.870636000     17.142788000      6.940357000
H       19.912700000     17.183596000      7.237927000
C       18.475001000     17.266841000      5.554365000
H       19.220656000     17.439880000      4.784000000
C       17.159592000     17.153585000      5.231942000
H       16.843549000     17.230514000      4.195515000
C       16.162401000     16.919558000      6.237957000
C       14.811021000     16.749458000      6.019977000
C       14.151629000     16.772780000      4.745054000
H       14.745670000     16.942019000      3.851665000
C       12.811062000     16.571741000      4.646637000
H       12.321906000     16.581823000      3.676685000
C       12.043864000     16.332389000      5.846792000
H       10.978984000     16.131290000      5.806759000
C       12.687418000     16.358730000      7.044920000
H       12.134781000     16.162171000      7.958342000
O       14.605361000     19.700965000      6.680398000
C       13.266279000     20.117031000      6.335758000
H       12.629806000     19.962027000      7.209786000
H       12.917456000     19.485433000      5.510417000
C       13.420070000     21.569298000      5.932175000
H       13.434070000     22.202814000      6.825665000
H       12.613620000     21.904700000      5.275510000
C       14.789357000     21.563855000      5.253230000
H       14.707162000     21.171170000      4.234030000
H       15.251425000     22.552785000      5.204591000
C       15.584893000     20.611159000      6.131648000
H       16.326190000     20.017337000      5.589435000
H       16.067810000     21.127321000      6.967963000
O       15.185490000     20.203068000     12.532394000
C       14.149702000     20.603804000     13.452309000
H       13.517407000     19.735340000     13.651445000
H       13.553943000     21.388743000     12.970860000
C       14.898289000     21.115444000     14.667749000
H       15.170632000     20.276732000     15.317694000
H       14.307576000     21.829374000     15.246878000
C       16.145395000     21.732334000     14.035381000
H       15.913588000     22.716996000     13.614697000
C       16.468188000     20.743201000     12.929130000
H       16.928386000     21.191697000     12.045347000
H       17.085394000     19.912688000     13.287840000
C       16.163633000     13.435802000     13.414448000
H       16.642744000     13.865695000     14.302780000
H       16.891453000     13.369994000     12.602903000
C       15.457103000     12.130901000     13.721815000
H       16.024625000     11.504674000     14.414533000
H       15.293084000     11.572704000     12.793748000
C       14.129322000     12.622062000     14.297367000
H       13.336776000     11.870934000     14.256508000
H       14.257042000     12.932316000     15.340215000
C       13.816182000     13.820751000     13.417134000
H       13.262018000     13.534872000     12.517326000
H       13.292795000     14.630544000     13.931381000
O       15.718777000     13.899205000      7.097447000
C       17.087812000     13.636801000      6.699714000
H       17.592992000     13.160725000      7.543646000
H       17.562458000     14.597991000      6.478734000
C       16.975512000     12.762245000      5.462534000
H       16.927405000     11.703752000      5.740779000
H       17.824072000     12.903031000      4.788656000
C       15.645828000     13.216540000      4.861864000
H       15.211046000     12.489530000      4.171579000
H       15.764539000     14.172479000      4.340506000
H       14.000796000     14.152492000      5.984713000
H       14.369403000     12.468919000      6.463155000
N       13.564230000     19.068783000      9.611098000
N       16.047744000     19.732036000      9.488387000
C       12.240289000     18.685970000      9.579193000
H       12.080252000     17.618449000      9.478080000
C       11.174833000     19.524534000      9.642670000
H       10.167456000     19.125106000      9.599960000
C       11.419807000     20.944533000      9.775820000
H       10.589566000     21.637876000      9.872247000
C       12.701736000     21.395229000      9.769986000
H       12.905550000     22.458605000      9.856941000
C       13.809614000     20.492701000      9.636540000
C       15.141321000     20.844748000      9.562471000
C       15.664283000     22.181437000      9.597996000
H       14.971574000     23.011549000      9.700714000
C       16.999231000     22.414542000      9.489130000
H       17.384711000     23.429969000      9.509326000
C       17.900043000     21.296184000      9.335232000
H       18.966897000     21.442389000      9.207423000
C       17.381068000     20.038457000      9.345014000
H       18.037073000     19.184054000      9.210399000
H       16.975498000     21.843834000     14.737119000
C       14.795696000     13.412385000      6.100937000
136
3-Mg4(neutral triplet), electronic energy = -3708.54355197 a.u.
Mg      15.017124000     18.383348000      8.385997000
Mg      15.027703000     18.451258000     11.224581000
Mg      15.283544000     15.646131000     11.245314000
Mg      15.271935000     15.572181000      8.407113000
N       16.397936000     17.134782000     12.404291000
O       15.440991000     14.140817000     12.630262000
N       13.840412000     16.902676000     12.300398000
N       16.695962000     14.522076000      9.837569000
N       14.137156000     14.202205000      9.855571000
N       16.371895000     17.037723000      7.212654000
N       13.815055000     16.812951000      7.354641000
C       12.478110000     16.783005000     12.192791000
H       12.104689000     16.749042000     11.173064000
C       11.608793000     16.709813000     13.237401000
H       10.543576000     16.619347000     13.054959000
C       12.143303000     16.767573000     14.578641000
H       11.478971000     16.716203000     15.436426000
C       13.488451000     16.890675000     14.751544000
H       13.904947000     16.938929000     15.753922000
C       14.378462000     16.959721000     13.631136000
C       15.754572000     17.083143000     13.685468000
C       16.549692000     17.160414000     14.874962000
H       16.052303000     17.115435000     15.839876000
C       17.904369000     17.286001000     14.811577000
H       18.496086000     17.343144000     15.720781000
C       18.545304000     17.341159000     13.519406000
H       19.620496000     17.445449000     13.423231000
C       17.763297000     17.263677000     12.407120000
H       18.220238000     17.305381000     11.422814000
C       18.033041000     14.767069000      9.829170000
H       18.308454000     15.816806000      9.810921000
C       18.995987000     13.792671000      9.842942000
H       20.045631000     14.063079000      9.835369000
C       18.575759000     12.432465000      9.866881000
H       19.307931000     11.631070000      9.876991000
C       17.233295000     12.144621000      9.877736000
H       16.899250000     11.112484000      9.896621000
C       16.278161000     13.189396000      9.864547000
C       14.869907000     13.015144000      9.876026000
C       14.205608000     11.765769000      9.906279000
H       14.786582000     10.849635000      9.920210000
C       12.833986000     11.711255000      9.919241000
H       12.323987000     10.753103000      9.943071000
C       12.091135000     12.922879000      9.902266000
H       11.007211000     12.926070000      9.913345000
C       12.782792000     14.106635000      9.870875000
H       12.250860000     15.051184000      9.857266000
C       17.736950000     17.170167000      7.186795000
H       18.208455000     17.237196000      8.162860000
C       18.502524000     17.225520000      6.061826000
H       19.578486000     17.336276000      6.140295000
C       17.843833000     17.137802000      4.779923000
H       18.422487000     17.175787000      3.861436000
C       16.488601000     17.008000000      4.739059000
H       15.977615000     16.940541000      3.782618000
C       15.710365000     16.957679000      5.940906000
C       14.334892000     16.837930000      6.016737000
C       13.430349000     16.738603000      4.910219000
H       13.833395000     16.761582000      3.901472000
C       12.088242000     16.615606000      5.104260000
H       11.412838000     16.539601000      4.256958000
C       11.571515000     16.592069000      6.453082000
H       10.508928000     16.505203000      6.651999000
C       12.454439000     16.695456000      7.483553000
H       12.094514000     16.690048000      8.508610000
O       14.922995000     19.772800000      6.900482000
C       13.709605000     20.385855000      6.427868000
H       13.005516000     20.426369000      7.262643000
H       13.298129000     19.756714000      5.628714000
C       14.147903000     21.746473000      5.922174000
H       14.213409000     22.450424000      6.759050000
H       13.461090000     22.153262000      5.175756000
C       15.537913000     21.441945000      5.363688000
H       15.457156000     20.977521000      4.374743000
H       16.172378000     22.327469000      5.276923000
C       16.086028000     20.447893000      6.375542000
H       16.747165000     19.692058000      5.942794000
H       16.589314000     20.944319000      7.212299000
O       14.916851000     19.871864000     12.670516000
C       13.681208000     20.398994000     13.195819000
H       13.107631000     19.562473000     13.605119000
H       13.131323000     20.853529000     12.364331000
C       14.106364000     21.424645000     14.234420000
H       14.240859000     20.947655000     15.211419000
H       13.372162000     22.226950000     14.341022000
C       15.451354000     21.904355000     13.688303000
H       15.302201000     22.615804000     12.868528000
C       16.049977000     20.617383000     13.153824000
H       16.738372000     20.760699000     12.317060000
H       16.538793000     20.025809000     13.937546000
C       16.687041000     13.815082000     13.289280000
H       17.145015000     14.752030000     13.620141000
H       17.336137000     13.325987000     12.557447000
C       16.297228000     12.923098000     14.457846000
H       16.981219000     13.040227000     15.301913000
H       16.298728000     11.869780000     14.157130000
C       14.873938000     13.385949000     14.767013000
H       14.290570000     12.648373000     15.323551000
H       14.886546000     14.325117000     15.329955000
C       14.318315000     13.632153000     13.379274000
H       13.976289000     12.707711000     12.897193000
H       13.523088000     14.380331000     13.344234000
O       15.406297000     14.029946000      7.063783000
C       16.642234000     13.690247000      6.392555000
H       17.303702000     13.220095000      7.125762000
H       17.093172000     14.619602000      6.031768000
C       16.234947000     12.770545000      5.251977000
H       16.239262000     11.724900000      5.578301000
H       16.906959000     12.865999000      4.395669000
C       14.808107000     13.228413000      4.952066000
H       14.215907000     12.479087000      4.421168000
H       14.813984000     14.154158000      4.367154000
H       13.479380000     14.259460000      6.368662000
H       13.933684000     12.596198000      6.849033000
N       13.684290000     19.470403000      9.787575000
N       16.249539000     19.580138000      9.778391000
C       12.316903000     19.364342000      9.789015000
H       11.937971000     18.347350000      9.807687000
C       11.442142000     20.407970000      9.765030000
H       10.373531000     20.222726000      9.766231000
C       11.976857000     21.750172000      9.741011000
H       11.309641000     22.607297000      9.721031000
C       13.326856000     21.924049000      9.742925000
H       13.746342000     22.926253000      9.724746000
C       14.222001000     20.803963000      9.764862000
C       15.600756000     20.863761000      9.765060000
C       16.399323000     22.054829000      9.760925000
H       15.898056000     23.018979000      9.758514000
C       17.759248000     21.994216000      9.761913000
H       18.352411000     22.904321000      9.760866000
C       18.405654000     20.700645000      9.764831000
H       19.486088000     20.606387000      9.761241000
C       17.621359000     19.588330000      9.772404000
H       18.081132000     18.603761000      9.775747000
H       16.083835000     22.372822000     14.446384000
C       14.271932000     13.507997000      6.341116000
136
3-Mg4(anionic doublet), electronic energy = -3708.62863791 a.u.
Mg      15.052787000     18.428767000      8.404115000
Mg      15.060753000     18.470045000     11.221544000
Mg      15.296659000     15.661934000     11.231388000
Mg      15.280898000     15.623441000      8.415579000
N       16.558402000     17.189804000     12.237968000
O       15.427386000     14.236206000     12.688523000
N       14.012941000     16.974656000     12.499140000
N       16.568551000     14.478941000      9.827548000
N       14.003134000     14.500865000      9.847848000
N       16.535614000     17.137515000      7.385456000
N       13.987002000     16.922788000      7.148271000
C       12.652473000     16.859787000     12.589803000
H       12.133571000     16.811439000     11.636587000
C       11.936558000     16.803994000     13.749714000
H       10.856108000     16.712061000     13.719340000
C       12.656787000     16.871266000     15.001389000
H       12.122372000     16.829824000     15.946766000
C       14.013891000     16.986272000     14.978167000
H       14.570961000     17.037466000     15.910246000
C       14.736763000     17.042570000     13.741272000
C       16.104813000     17.158342000     13.600706000
C       17.068713000     17.242547000     14.659778000
H       16.717708000     17.223538000     15.688528000
C       18.401408000     17.341666000     14.396957000
H       19.120343000     17.403536000     15.209637000
C       18.849818000     17.365009000     13.022019000
H       19.901630000     17.442172000     12.767958000
C       17.908726000     17.290190000     12.039822000
H       18.210845000     17.308431000     10.994605000
C       17.935930000     14.517350000      9.812247000
H       18.364649000     15.515010000      9.792324000
C       18.760050000     13.430072000      9.818302000
H       19.836609000     13.562044000      9.803938000
C       18.157719000     12.116154000      9.843043000
H       18.780351000     11.225478000      9.848719000
C       16.799725000     12.011025000      9.858486000
H       16.330927000     11.030416000      9.876454000
C       15.961726000     13.174310000      9.850562000
C       14.581791000     13.186341000      9.862675000
C       13.716674000     12.042309000      9.889199000
H       14.161578000     11.050446000      9.901483000
C       12.361648000     12.180788000      9.899090000
H       11.718550000     11.304950000      9.919374000
C       11.787500000     13.508122000      9.882028000
H       10.714006000     13.663630000      9.888065000
C       12.636993000     14.573280000      9.857455000
H       12.239176000     15.585864000      9.843237000
C       17.885338000     17.271628000      7.568403000
H       18.196999000     17.316594000      8.609974000
C       18.815113000     17.350163000      6.575938000
H       19.866979000     17.457767000      6.818426000
C       18.355788000     17.282687000      5.205582000
H       19.066483000     17.337446000      4.385231000
C       17.023029000     17.150908000      4.957683000
H       16.663433000     17.101143000      3.932957000
C       16.069411000     17.080907000      6.026572000
C       14.700119000     16.963489000      5.900173000
C       13.967689000     16.874883000      4.670455000
H       14.517788000     16.897007000      3.733080000
C       12.609982000     16.765830000      4.661089000
H       12.068238000     16.699094000      3.721247000
C       11.899395000     16.736890000      5.919012000
H       10.818632000     16.652897000      5.960292000
C       12.625347000     16.816254000      7.071214000
H       12.114056000     16.792496000      8.029478000
O       14.931829000     19.843778000      6.941189000
C       13.693259000     20.315970000      6.385646000
H       12.960286000     20.362334000      7.195334000
H       13.360495000     19.596695000      5.627171000
C       14.041447000     21.667557000      5.790693000
H       14.018360000     22.436928000      6.570824000
H       13.355421000     21.959846000      4.991590000
C       15.473763000     21.439074000      5.307034000
H       15.471012000     20.894351000      4.356468000
H       16.038014000     22.365309000      5.171645000
C       16.055871000     20.573419000      6.414053000
H       16.794968000     19.845990000      6.065430000
H       16.479880000     21.170268000      7.229115000
O       14.909591000     19.915686000     12.657932000
C       13.656071000     20.333797000     13.231995000
H       13.147825000     19.444920000     13.614859000
H       13.057387000     20.787348000     12.433433000
C       14.037241000     21.340723000     14.304652000
H       14.245301000     20.828789000     15.250828000
H       13.247383000     22.076328000     14.476724000
C       15.319091000     21.948673000     13.735732000
H       15.083627000     22.680901000     12.955208000
C       15.995157000     20.736776000     13.121455000
H       16.632888000     20.969177000     12.265101000
H       16.565619000     20.160714000     13.860752000
C       16.666625000     13.708114000     13.194131000
H       17.124258000     14.473977000     13.832242000
H       17.318481000     13.503127000     12.340963000
C       16.264645000     12.469854000     13.975686000
H       16.980173000     12.229526000     14.766203000
H       16.187459000     11.608232000     13.302981000
C       14.884476000     12.860261000     14.504219000
H       14.270920000     12.002489000     14.791312000
H       14.981175000     13.523372000     15.371333000
C       14.295214000     13.618548000     13.327194000
H       13.820265000     12.951038000     12.598085000
H       13.596199000     14.408895000     13.612814000
O       15.373744000     14.170012000      6.982587000
C       16.590047000     13.591834000      6.478368000
H       17.272014000     13.453741000      7.321369000
H       17.028314000     14.296533000      5.760778000
C       16.150955000     12.296801000      5.819859000
H       16.077092000     11.501366000      6.569939000
H       16.842897000     11.974083000      5.037718000
C       14.765306000     12.665251000      5.289761000
H       14.130146000     11.797212000      5.095536000
H       14.853557000     13.243588000      4.363350000
H       13.536669000     14.323462000      6.063079000
H       13.730269000     12.947989000      7.192520000
N       13.597734000     19.354914000      9.804870000
N       16.123529000     19.816799000      9.798709000
C       12.263911000     19.050473000      9.800055000
H       12.045501000     17.984926000      9.825182000
C       11.245261000     19.954784000      9.764321000
H       10.214006000     19.618484000      9.761162000
C       11.584580000     21.360788000      9.732951000
H       10.801439000     22.113557000      9.701122000
C       12.896016000     21.728588000      9.742473000
H       13.164821000     22.781633000      9.717743000
C       13.943734000     20.749407000      9.778773000
C       15.301360000     20.997076000      9.780912000
C       15.925614000     22.288289000      9.768436000
H       15.293949000     23.172916000      9.761577000
C       17.281388000     22.419058000      9.767900000
H       17.740752000     23.403953000      9.760790000
C       18.101306000     21.229093000      9.778548000
H       19.184605000     21.284506000      9.776318000
C       17.477220000     20.015997000      9.792622000
H       18.072432000     19.107466000      9.803972000
H       15.942637000     22.433216000     14.491424000
C       14.215172000     13.537798000      6.405919000
136
3-Mg4(cationic doublet), electronic energy = -3708.45423666 a.u.
Mg      14.984463000     18.496722000      8.163093000
Mg      14.993915000     18.730117000     11.211598000
Mg      15.245106000     15.754598000     11.465448000
Mg      15.320912000     15.440361000      8.426780000
N       16.517882000     17.440789000     12.011426000
O       15.141926000     14.320095000     12.894836000
N       13.983687000     17.273983000     12.449772000
N       16.528832000     14.646672000     10.066476000
N       13.958793000     14.804531000      9.988425000
N       16.571751000     17.005889000      7.526987000
N       14.051169000     16.722935000      7.118134000
C       12.619056000     17.238328000     12.640336000
H       12.025086000     17.303746000     11.735109000
C       11.999522000     17.158017000     13.847251000
H       10.916663000     17.145861000     13.900782000
C       12.812511000     17.094096000     15.039182000
H       12.346285000     17.007175000     16.016104000
C       14.165157000     17.150424000     14.922459000
H       14.791236000     17.112113000     15.808643000
C       14.793168000     17.275450000     13.637910000
C       16.150683000     17.361526000     13.405634000
C       17.179353000     17.341957000     14.405913000
H       16.889317000     17.226193000     15.445857000
C       18.490025000     17.476485000     14.075095000
H       19.258793000     17.465514000     14.841612000
C       18.847580000     17.644622000     12.684065000
H       19.877172000     17.793714000     12.378300000
C       17.862040000     17.611191000     11.753092000
H       18.110938000     17.741259000     10.706295000
C       17.902377000     14.605823000     10.179165000
H       18.382176000     15.567758000     10.322532000
C       18.653365000     13.472702000     10.157905000
H       19.730120000     13.535221000     10.267869000
C       17.986994000     12.202684000     10.003447000
H       18.563233000     11.283387000      9.963312000
C       16.630420000     12.171603000      9.918449000
H       16.111503000     11.223870000      9.814024000
C       15.859392000     13.378772000      9.981825000
C       14.478652000     13.461876000      9.936015000
C       13.572074000     12.357741000      9.812232000
H       13.981122000     11.355289000      9.730227000
C       12.226058000     12.547867000      9.810868000
H       11.548829000     11.704041000      9.723162000
C       11.706456000     13.888693000      9.945298000
H       10.640251000     14.079341000      9.995102000
C       12.583731000     14.920370000     10.024292000
H       12.219679000     15.933574000     10.145553000
C       17.909411000     17.110000000      7.799617000
H       18.171751000     17.076499000      8.849186000
C       18.884302000     17.230890000      6.852196000
H       19.923055000     17.304826000      7.152487000
C       18.502291000     17.254462000      5.479518000
H       19.250939000     17.361816000      4.701598000
C       17.176928000     17.129595000      5.155734000
H       16.866747000     17.133946000      4.116713000
C       16.200753000     16.987188000      6.170878000
C       14.811749000     16.822674000      5.947746000
C       14.190048000     16.767653000      4.677304000
H       14.792488000     16.861254000      3.780502000
C       12.834351000     16.589263000      4.581952000
H       12.354607000     16.544153000      3.609519000
C       12.065474000     16.449304000      5.770874000
H       10.995150000     16.282719000      5.736234000
C       12.706373000     16.520341000      6.976849000
H       12.151960000     16.394732000      7.898865000
O       14.687754000     19.774125000      6.626178000
C       13.374959000     20.294986000      6.300116000
H       12.709854000     20.084526000      7.140748000
H       13.017145000     19.771188000      5.406335000
C       13.610251000     21.769179000      6.051017000
H       13.640194000     22.306225000      7.004557000
H       12.832982000     22.210178000      5.422720000
C       14.987426000     21.762842000      5.388891000
H       14.901117000     21.493217000      4.331280000
H       15.500617000     22.724677000      5.457787000
C       15.723429000     20.679503000      6.160804000
H       16.423581000     20.099367000      5.553866000
H       16.238869000     21.077167000      7.039816000
O       15.106820000     20.249082000     12.555888000
C       14.105023000     20.545767000     13.553017000
H       13.458295000     19.671438000     13.653686000
H       13.515585000     21.400671000     13.200435000
C       14.901316000     20.875162000     14.798627000
H       15.200107000     19.949508000     15.301899000
H       14.335508000     21.491791000     15.501026000
C       16.118743000     21.588937000     14.212519000
H       15.869922000     22.626087000     13.963537000
C       16.395262000     20.786956000     12.951364000
H       16.778826000     21.381068000     12.118438000
H       17.064464000     19.941756000     13.141101000
C       16.239012000     13.485479000     13.321440000
H       16.694835000     13.945710000     14.206338000
H       16.970765000     13.448065000     12.511540000
C       15.593508000     12.152006000     13.637169000
H       16.190587000     11.556396000     14.331688000
H       15.452797000     11.580304000     12.713408000
C       14.246880000     12.585688000     14.214969000
H       13.489159000     11.799395000     14.180001000
H       14.364049000     12.905467000     15.255886000
C       13.875463000     13.765956000     13.332580000
H       13.323772000     13.454209000     12.439772000
H       13.325842000     14.556123000     13.849731000
O       15.649320000     14.077295000      6.970414000
C       16.968573000     13.579004000      6.636887000
H       17.563938000     13.562130000      7.552672000
H       17.415421000     14.272839000      5.915647000
C       16.715649000     12.210692000      6.038029000
H       16.624791000     11.464412000      6.834470000
H       17.517008000     11.903793000      5.362114000
C       15.375906000     12.413940000      5.331985000
H       14.845958000     11.479483000      5.134445000
H       15.520183000     12.937389000      4.380879000
H       13.921595000     13.987907000      5.842846000
H       14.104119000     12.711420000      7.082257000
N       13.536445000     19.125370000      9.616027000
N       16.024545000     19.794213000      9.527283000
C       12.212564000     18.734042000      9.588264000
H       12.058724000     17.662028000      9.547542000
C       11.145846000     19.571082000      9.601641000
H       10.140030000     19.167007000      9.575932000
C       11.384587000     20.994233000      9.668725000
H       10.550886000     21.687858000      9.713900000
C       12.665225000     21.449424000      9.672136000
H       12.862962000     22.515878000      9.717222000
C       13.776220000     20.546148000      9.607474000
C       15.111693000     20.902091000      9.553184000
C       15.620036000     22.242540000      9.546356000
H       14.916582000     23.067938000      9.592092000
C       16.955681000     22.486225000      9.473699000
H       17.331275000     23.504888000      9.465827000
C       17.868624000     21.372687000      9.395469000
H       18.938811000     21.524304000      9.311081000
C       17.362843000     20.111887000      9.425001000
H       18.035103000     19.264625000      9.351337000
H       16.979942000     21.593942000     14.884811000
C       14.623058000     13.293910000      6.313345000
137
3-Mg4 (anionic hydride singlet), electronic energy = -3709.27534990 a.u.
Mg      15.052700000     18.433656000      8.381702000
Mg      14.993322000     18.426458000     11.198370000
Mg      15.234228000     15.618503000     11.185425000
Mg      15.278439000     15.627917000      8.366848000
N       16.428172000     17.133087000     12.293293000
O       15.369705000     14.172259000     12.620693000
N       13.872499000     16.909888000     12.374809000
N       16.573986000     14.520370000      9.791179000
N       14.010096000     14.441210000      9.758287000
N       16.516124000     17.146341000      7.328292000
N       13.962162000     16.944515000      7.147894000
C       12.508524000     16.787887000     12.372385000
H       12.055438000     16.742637000     11.386495000
C       11.714980000     16.719971000     13.479147000
H       10.639872000     16.622282000     13.373461000
C       12.346443000     16.783146000     14.778380000
H       11.748018000     16.734374000     15.684126000
C       13.701108000     16.904981000     14.849134000
H       14.192215000     16.953593000     15.817611000
C       14.507492000     16.968917000     13.665643000
C       15.881526000     17.090427000     13.620770000
C       16.766125000     17.175035000     14.746660000
H       16.342223000     17.149436000     15.747268000
C       18.113619000     17.282651000     14.580584000
H       18.772312000     17.344706000     15.442740000
C       18.657961000     17.311729000     13.241611000
H       19.724793000     17.391655000     13.062748000
C       17.789182000     17.236931000     12.194201000
H       18.170049000     17.257774000     11.176194000
C       17.940424000     14.609468000      9.801182000
H       18.332370000     15.622314000      9.801901000
C       18.805094000     13.555183000      9.807198000
H       19.875778000     13.728727000      9.813906000
C       18.253910000     12.218472000      9.807148000
H       18.910280000     11.352448000      9.813898000
C       16.900966000     12.061926000      9.798378000
H       16.469606000     11.064232000      9.797560000
C       16.019226000     13.191995000      9.786420000
C       14.639952000     13.150286000      9.771090000
C       13.823567000     11.971196000      9.766732000
H       14.309415000     10.998977000      9.786264000
C       12.464336000     12.052388000      9.735088000
H       11.857907000     11.150560000      9.730667000
C       11.837298000     13.354786000      9.706124000
H       10.758856000     13.466616000      9.675446000
C       12.641991000     14.454640000      9.722423000
H       12.197704000     15.446689000      9.704714000
C       17.871066000     17.274883000      7.477364000
H       18.213787000     17.310269000      8.508480000
C       18.776561000     17.359006000      6.462708000
H       19.834230000     17.460823000      6.680998000
C       18.284317000     17.306799000      5.103687000
H       18.974835000     17.366248000      4.266626000
C       16.945211000     17.183709000      4.888422000
H       16.559585000     17.145707000      3.872871000
C       16.018830000     17.106949000      5.980082000
C       14.646474000     16.998298000      5.883549000
C       13.886787000     16.931999000      4.669541000
H       14.416290000     16.966755000      3.720871000
C       12.528871000     16.828341000      4.687513000
H       11.966232000     16.778972000      3.759006000
C       11.846437000     16.782952000      5.960692000
H       10.766600000     16.702057000      6.025150000
C       12.597712000     16.843257000      7.096867000
H       12.105397000     16.807786000      8.064215000
O       14.969236000     19.869147000      6.936854000
C       13.746349000     20.377218000      6.378257000
H       13.008502000     20.431520000      7.182881000
H       13.402549000     19.674988000      5.608724000
C       14.131547000     21.726753000      5.801871000
H       14.123217000     22.486264000      6.591965000
H       13.457728000     22.046165000      5.002768000
C       15.560592000     21.468306000      5.323657000
H       15.550251000     20.934371000      4.367012000
H       16.148448000     22.381668000      5.201954000
C       16.114327000     20.576166000      6.424096000
H       16.837849000     19.834893000      6.072637000
H       16.547111000     21.153902000      7.248377000
O       14.811984000     19.854370000     12.648097000
C       13.548008000     20.293462000     13.181389000
H       13.004111000     19.410714000     13.528254000
H       12.991379000     20.776214000     12.370024000
C       13.912121000     21.270020000     14.287873000
H       14.067568000     20.735922000     15.231971000
H       13.136029000     22.024051000     14.441851000
C       15.232425000     21.852489000     13.783518000
H       15.049034000     22.605068000     13.008291000
C       15.899929000     20.633392000     13.174354000
H       16.578884000     20.863485000     12.349361000
H       16.422341000     20.025965000     13.924162000
C       16.621852000     13.736474000     13.185982000
H       17.104742000     14.609514000     13.638577000
H       17.243170000     13.351482000     12.372640000
C       16.240692000     12.689141000     14.221424000
H       16.954556000     12.652763000     15.048301000
H       16.194658000     11.695519000     13.761843000
C       14.843530000     13.141384000     14.646804000
H       14.252314000     12.346208000     15.108210000
H       14.906050000     13.982679000     15.346093000
C       14.254113000     13.609870000     13.330031000
H       13.852739000     12.779431000     12.735353000
H       13.494312000     14.388333000     13.433081000
O       15.368203000     14.193874000      6.914431000
C       16.572870000     13.563818000      6.449038000
H       17.265721000     13.498471000      7.291835000
H       17.007160000     14.194077000      5.662520000
C       16.113689000     12.218353000      5.919893000
H       16.023307000     11.504865000      6.746583000
H       16.800988000     11.806771000      5.176296000
C       14.736438000     12.558574000      5.350268000
H       14.084680000     11.687633000      5.244128000
H       14.838088000     13.034663000      4.368653000
H       13.557896000     14.326040000      5.938813000
H       13.675387000     13.055137000      7.194531000
N       13.600426000     19.393268000      9.764717000
N       16.142991000     19.738379000      9.821640000
C       12.253096000     19.155460000      9.728803000
H       11.977067000     18.103972000      9.734597000
C       11.279566000     20.108253000      9.685404000
H       10.234110000     19.820744000      9.656776000
C       11.684690000     21.496309000      9.683235000
H       10.939125000     22.286117000      9.647456000
C       13.011745000     21.799722000      9.726146000
H       13.331874000     22.838474000      9.724927000
C       14.009827000     20.770689000      9.768633000
C       15.376841000     20.956161000      9.805123000
C       16.058724000     22.217281000      9.829582000
H       15.467804000     23.129474000      9.817289000
C       17.418265000     22.286756000      9.871250000
H       17.921734000     23.249597000      9.892331000
C       18.182646000     21.060132000      9.887554000
H       19.266879000     21.065870000      9.918676000
C       17.504663000     19.877392000      9.859115000
H       18.059397000     18.943844000      9.870677000
H       15.836907000     22.305744000     14.573327000
C       14.198349000     13.551319000      6.369306000
H       15.140344000     17.028722000      9.784393000
136
3-Mg4 (anionic doublet, with SAS), electronic energy = -3708.59795737 a.u.
Mg      15.062651000     18.417604000      8.381045000
Mg      15.058229000     18.421550000     11.195967000
Mg      15.291997000     15.614552000     11.192256000
Mg      15.279433000     15.612740000      8.374687000
N       16.545735000     17.136548000     12.209837000
O       15.463065000     14.178861000     12.628927000
N       13.999111000     16.913150000     12.453251000
N       16.568174000     14.457388000      9.774547000
N       14.000399000     14.487913000      9.791736000
N       16.539447000     17.128415000      7.370682000
N       13.989620000     16.929702000      7.125874000
C       12.637940000     16.792813000     12.537428000
H       12.124484000     16.736723000     11.582480000
C       11.917354000     16.737211000     13.693290000
H       10.838182000     16.639203000     13.656043000
C       12.628629000     16.815169000     14.948147000
H       12.088841000     16.777800000     15.890516000
C       13.984509000     16.938038000     14.932772000
H       14.536223000     17.000630000     15.867177000
C       14.714611000     16.986796000     13.700526000
C       16.082371000     17.110219000     13.569112000
C       17.036630000     17.214902000     14.634366000
H       16.677092000     17.205089000     15.660094000
C       18.369731000     17.322338000     14.380043000
H       19.081208000     17.400427000     15.197780000
C       18.828677000     17.331254000     13.010169000
H       19.881659000     17.409624000     12.763774000
C       17.897602000     17.240977000     12.021504000
H       18.207222000     17.248223000     10.978733000
C       17.936834000     14.485737000      9.762878000
H       18.373336000     15.479547000      9.747705000
C       18.752538000     13.393430000      9.765117000
H       19.829297000     13.520200000      9.753254000
C       18.143505000     12.083914000      9.786505000
H       18.760391000     11.189329000      9.792280000
C       16.785530000     11.987119000      9.800724000
H       16.309352000     11.010219000      9.818861000
C       15.954785000     13.154867000      9.790978000
C       14.575444000     13.171785000      9.803754000
C       13.707486000     12.030706000      9.832251000
H       14.150621000     11.038418000      9.853274000
C       12.353572000     12.172988000      9.830961000
H       11.708445000     11.298716000      9.852518000
C       11.783377000     13.500141000      9.800229000
H       10.710696000     13.658157000      9.791522000
C       12.633586000     14.562803000      9.784715000
H       12.239313000     15.576166000      9.763761000
C       17.890660000     17.250241000      7.557443000
H       18.199041000     17.286685000      8.599968000
C       18.821718000     17.326411000      6.568300000
H       19.873350000     17.423278000      6.814190000
C       18.365702000     17.271705000      5.197772000
H       19.078712000     17.324833000      4.379374000
C       17.033212000     17.153842000      4.945159000
H       16.675140000     17.113833000      3.919681000
C       16.076544000     17.084332000      6.010448000
C       14.707376000     16.977782000      5.879788000
C       13.979568000     16.909195000      4.647191000
H       14.534733000     16.937963000      3.713276000
C       12.621754000     16.810382000      4.631206000
H       12.083719000     16.758506000      3.688356000
C       11.906724000     16.773254000      5.885092000
H       10.825579000     16.698807000      5.922044000
C       12.626551000     16.834223000      7.040596000
H       12.110064000     16.805670000      7.995197000
O       14.939359000     19.840727000      6.930132000
C       13.698571000     20.350188000      6.422537000
H       12.951096000     20.263301000      7.214853000
H       13.394511000     19.737798000      5.563615000
C       14.027597000     21.779205000      6.036431000
H       14.012051000     22.410901000      6.931348000
H       13.327455000     22.188262000      5.302552000
C       15.453202000     21.636692000      5.500780000
H       15.434899000     21.262688000      4.470800000
H       16.015438000     22.574409000      5.515864000
C       16.060239000     20.597012000      6.436326000
H       16.745202000     19.902412000      5.940285000
H       16.558415000     21.054212000      7.297047000
O       14.892540000     19.850180000     12.641075000
C       13.630131000     20.278041000     13.187110000
H       13.138703000     19.407442000     13.629733000
H       13.023618000     20.664916000     12.360670000
C       13.989330000     21.361216000     14.194434000
H       14.163622000     20.919570000     15.182280000
H       13.198825000     22.111086000     14.287200000
C       15.292874000     21.922299000     13.625433000
H       15.090582000     22.598916000     12.787765000
C       15.974116000     20.667906000     13.111246000
H       16.654571000     20.843761000     12.274604000
H       16.500400000     20.119005000     13.903087000
C       16.726892000     13.745566000     13.167196000
H       17.222092000     14.621406000     13.600847000
H       17.329431000     13.350465000     12.344771000
C       16.365169000     12.707721000     14.220306000
H       17.093157000     12.682447000     15.035912000
H       16.316438000     11.709594000     13.770098000
C       14.973360000     13.158979000     14.664344000
H       14.392098000     12.366575000     15.144344000
H       15.042420000     14.009624000     15.351378000
C       14.360432000     13.614200000     13.353116000
H       13.955057000     12.780411000     12.765105000
H       13.596674000     14.387710000     13.464565000
O       15.355040000     14.177190000      6.932409000
C       16.560736000     13.567586000      6.448790000
H       17.263849000     13.499589000      7.282545000
H       16.980637000     14.212649000      5.665967000
C       16.106120000     12.222302000      5.913858000
H       16.028591000     11.506353000      6.739652000
H       16.790873000     11.818522000      5.162695000
C       14.721996000     12.557263000      5.357057000
H       14.074337000     11.682635000      5.250111000
H       14.812170000     13.042010000      4.378205000
H       13.541829000     14.318365000      5.961770000
H       13.663299000     13.038894000      7.208536000
N       13.608048000     19.333578000      9.788369000
N       16.135615000     19.782605000      9.793207000
C       12.272098000     19.037178000      9.789079000
H       12.048043000     17.973036000      9.803596000
C       11.259981000     19.947915000      9.771522000
H       10.227437000     19.617314000      9.772297000
C       11.606336000     21.350834000      9.756238000
H       10.827601000     22.108517000      9.740806000
C       12.919127000     21.711551000      9.763047000
H       13.194368000     22.763121000      9.755321000
C       13.961055000     20.726456000      9.780534000
C       15.319399000     20.967304000      9.786375000
C       15.949306000     22.255326000      9.785544000
H       15.321180000     23.142438000      9.776345000
C       17.305072000     22.379388000      9.797010000
H       17.768595000     23.362269000      9.798130000
C       18.118483000     21.186608000      9.806487000
H       19.201489000     21.236356000      9.813933000
C       17.490594000     19.976218000      9.800848000
H       18.081712000     19.065785000      9.806177000
H       15.897976000     22.452528000     14.366274000
C       14.184044000     13.541549000      6.385780000
136
3-Mg4 (dianionic singlet, with SAS), electronic energy = -3708.61171181 a.u.
Mg      15.041516000     18.366322000      8.475571000
Mg      15.049141000     18.394994000     11.143141000
Mg      15.282609000     15.745414000     11.168223000
Mg      15.267269000     15.715944000      8.500340000
N       16.447439000     17.197007000     12.492396000
O       15.409846000     14.313964000     12.647693000
N       13.889272000     16.970717000     12.490721000
N       16.685683000     14.514742000      9.839920000
N       14.129249000     14.265665000      9.857367000
N       16.419205000     17.132258000      7.135948000
N       13.860481000     16.919278000      7.168979000
C       12.538275000     16.858970000     12.428715000
H       12.139427000     16.812084000     11.415721000
C       11.691025000     16.804300000     13.502805000
H       10.620240000     16.717184000     13.353057000
C       12.274497000     16.866711000     14.822773000
H       11.642753000     16.824756000     15.707472000
C       13.628327000     16.978821000     14.948474000
H       14.080408000     17.027101000     15.936787000
C       14.479740000     17.037183000     13.795722000
C       15.855045000     17.156786000     13.795393000
C       16.703637000     17.239300000     14.949218000
H       16.249472000     17.207310000     15.937264000
C       18.056959000     17.354510000     14.823474000
H       18.686573000     17.415069000     15.708812000
C       18.642695000     17.394750000     13.505398000
H       19.713331000     17.485575000     13.356445000
C       17.797806000     17.313708000     12.431059000
H       18.198960000     17.341509000     11.418448000
C       18.028962000     14.706029000      9.831639000
H       18.333591000     15.751829000      9.818412000
C       18.976460000     13.716853000      9.838863000
H       20.031537000     13.968150000      9.831336000
C       18.518876000     12.347296000      9.857349000
H       19.233732000     11.527406000      9.864272000
C       17.179353000     12.092092000      9.866744000
H       16.821881000     11.064545000      9.881438000
C       16.220034000     13.159026000      9.858281000
C       14.846056000     13.026297000      9.866898000
C       14.108645000     11.795006000      9.883646000
H       14.656101000     10.854882000      9.889136000
C       12.744511000     11.790151000      9.892226000
H       12.200386000     10.848179000      9.904457000
C       12.033201000     13.045679000      9.884173000
H       10.949601000     13.090467000      9.890441000
C       12.774705000     14.197447000      9.867001000
H       12.278500000     15.167318000      9.859531000
C       17.770210000     17.250612000      7.179279000
H       18.183636000     17.296154000      8.186214000
C       18.601982000     17.317157000      6.093765000
H       19.673906000     17.413253000      6.229233000
C       18.001012000     17.254408000      4.782587000
H       18.619954000     17.303884000      3.889184000
C       16.646412000     17.134636000      4.675118000
H       16.180641000     17.088368000      3.693072000
C       15.811374000     17.069840000      5.839583000
C       14.435891000     16.953812000      5.857412000
C       13.571798000     16.863724000      4.715911000
H       14.012296000     16.891122000      3.721567000
C       12.220671000     16.743066000      4.860498000
H       11.579338000     16.674224000      3.984329000
C       11.652839000     16.705888000      6.187383000
H       10.584912000     16.609751000      6.351491000
C       12.511466000     16.798330000      7.249680000
H       12.125056000     16.774539000      8.268296000
O       14.925805000     19.799131000      6.996523000
C       13.698643000     20.321471000      6.477769000
H       12.973186000     20.351783000      7.294245000
H       13.337723000     19.646201000      5.690236000
C       14.080770000     21.689548000      5.942373000
H       14.107991000     22.409202000      6.768343000
H       13.383806000     22.051420000      5.180059000
C       15.488880000     21.429935000      5.405788000
H       15.437390000     20.938529000      4.427025000
H       16.090137000     22.338701000      5.306282000
C       16.065793000     20.476694000      6.445334000
H       16.741225000     19.725099000      6.026361000
H       16.566106000     21.008587000      7.261912000
O       14.912741000     19.858116000     12.590574000
C       13.672061000     20.347564000     13.123099000
H       13.141693000     19.507927000     13.581983000
H       13.083908000     20.743994000     12.288557000
C       14.071793000     21.434490000     14.114581000
H       14.195193000     21.008397000     15.117268000
H       13.325600000     22.233042000     14.167410000
C       15.421737000     21.901576000     13.568677000
H       15.282611000     22.569045000     12.710870000
C       16.030662000     20.594277000     13.095208000
H       16.752063000     20.709281000     12.282698000
H       16.487062000     20.020050000     13.912949000
C       16.640984000     13.794152000     13.158805000
H       16.995068000     14.457910000     13.959228000
H       17.367483000     13.785918000     12.342809000
C       16.270037000     12.413028000     13.667508000
H       16.971255000     12.040462000     14.420685000
H       16.245289000     11.710562000     12.826867000
C       14.861700000     12.652277000     14.213092000
H       14.266146000     11.737870000     14.292869000
H       14.913242000     13.120425000     15.203209000
C       14.275450000     13.625658000     13.197041000
H       13.767269000     13.109615000     12.375455000
H       13.604137000     14.369332000     13.636625000
O       15.371337000     14.252394000      7.050259000
C       16.594567000     13.713833000      6.540344000
H       17.332559000     13.733800000      7.345737000
H       16.937848000     14.348480000      5.711948000
C       16.215391000     12.315947000      6.086624000
H       16.199656000     11.645324000      6.953022000
H       16.906761000     11.914366000      5.339258000
C       14.800923000     12.538033000      5.549605000
H       14.202600000     11.622675000      5.512738000
H       14.841116000     12.966918000      4.541325000
H       13.557943000     14.282673000      6.073581000
H       13.724208000     13.068426000      7.377963000
N       13.654417000     19.620701000      9.800030000
N       16.214664000     19.822971000      9.790320000
C       12.308133000     19.453426000      9.802776000
H       11.984846000     18.413385000      9.822515000
C       11.378064000     20.458978000      9.779183000
H       10.318712000     20.226142000      9.783133000
C       11.860142000     21.819471000      9.756843000
H       11.160294000     22.652095000      9.738460000
C       13.204249000     22.051097000      9.759398000
H       13.580331000     23.071909000      9.744235000
C       14.144326000     20.967124000      9.780040000
C       15.520488000     21.075964000      9.780435000
C       16.280726000     22.293076000      9.771643000
H       15.751051000     23.243437000      9.767030000
C       17.644566000     22.272836000      9.769087000
H       18.206470000     23.204304000      9.764084000
C       18.332867000     21.003774000      9.772221000
H       19.415542000     20.939119000      9.763189000
C       17.570500000     19.865909000      9.780158000
H       18.048210000     18.886657000      9.781792000
H       16.041457000     22.407867000     14.315301000
C       14.228678000     13.551387000      6.534448000
106
Structure 5(neutral singlet), electronic energy = -2502.38255543 a.u.
C        9.744475000      8.291385000      9.834740000
N       10.728609000      9.220571000      9.721125000
O       13.381598000     10.088966000      7.147098000
Mg      12.653953000      9.004879000      8.878154000
C        8.488810000      8.593662000     10.321025000
H        7.759350000      7.797601000     10.422281000
N       12.813787000     10.889206000      9.847151000
C        8.180030000      9.918465000     10.738641000
N       12.637078000      7.360753000      7.522099000
C        9.208465000     10.846987000     10.674330000
H        9.027227000     11.864121000     11.000594000
N       13.835082000      7.589577000      9.904523000
C       10.475875000     10.495876000     10.188934000
C       11.594661000     11.413656000     10.204364000
C       11.487212000     12.755138000     10.606340000
H       10.519211000     13.158761000     10.877980000
C       12.611213000     13.560400000     10.712879000
C       13.865593000     12.969872000     10.399883000
H       14.782817000     13.545753000     10.456413000
C       13.915274000     11.659808000      9.960260000
C       10.076696000      6.884360000      9.434820000
H       10.091749000      6.762612000      8.347884000
H        9.339633000      6.187359000      9.839720000
H       11.071663000      6.608335000      9.798705000
C        6.843963000     10.277460000     11.231317000
C        5.703668000      9.584354000     10.786525000
H        5.811296000      8.788994000     10.054825000
C        4.433554000      9.923266000     11.242818000
H        3.569027000      9.377598000     10.874595000
C        4.266014000     10.960851000     12.159937000
H        3.275022000     11.222893000     12.518679000
C        5.388784000     11.653905000     12.616978000
H        5.275698000     12.454365000     13.343016000
C        6.658336000     11.315751000     12.162514000
H        7.520537000     11.845377000     12.557486000
C       12.510686000     14.958718000     11.157787000
C       11.365828000     15.728264000     10.887310000
H       10.552599000     15.296725000     10.310573000
C       11.270432000     17.046740000     11.318961000
H       10.377707000     17.622349000     11.090561000
C       12.319369000     17.634828000     12.027896000
H       12.245696000     18.665400000     12.362421000
C       13.464904000     16.886219000     12.297602000
H       14.286296000     17.329512000     12.853782000
C       13.561338000     15.566683000     11.866014000
H       14.450539000     14.991260000     12.106471000
C       15.224010000     11.045956000      9.552444000
H       15.250524000      9.974676000      9.768941000
H       16.057133000     11.527030000     10.070342000
H       15.386183000     11.166708000      8.475881000
C       11.971736000      7.273440000      6.351518000
C       12.244931000      6.297810000      5.410616000
H       11.649892000      6.250421000      4.505189000
C       13.284245000      5.358213000      5.650915000
C       13.950308000      5.446671000      6.863268000
H       14.767887000      4.766460000      7.070379000
C       13.606411000      6.429446000      7.807062000
C       14.211086000      6.516718000      9.118444000
C       15.089828000      5.539458000      9.605597000
H       15.392933000      4.727095000      8.955997000
C       15.584408000      5.596743000     10.900251000
C       15.124113000      6.671429000     11.711904000
H       15.402800000      6.733021000     12.758102000
C       14.268247000      7.620724000     11.191812000
C       10.918544000      8.309806000      6.085569000
H       11.376125000      9.224916000      5.693811000
H       10.379402000      8.581147000      6.997184000
H       10.197929000      7.952689000      5.346378000
C       13.647355000      4.345549000      4.647710000
C       14.168012000      3.096011000      5.026493000
H       14.274859000      2.855554000      6.080432000
C       14.517369000      2.146499000      4.072563000
H       14.910137000      1.185139000      4.391839000
C       14.350667000      2.417184000      2.713220000
H       14.620550000      1.673995000      1.968735000
C       13.827977000      3.649571000      2.321874000
H       13.697540000      3.875225000      1.267069000
C       13.478263000      4.600434000      3.275981000
H       13.093991000      5.563558000      2.952777000
C       16.522425000      4.590942000     11.414543000
C       16.537444000      3.275459000     10.915343000
H       15.817712000      2.978804000     10.157805000
C       17.436692000      2.333258000     11.401295000
H       17.420189000      1.322316000     11.003292000
C       18.344816000      2.674309000     12.405786000
H       19.044484000      1.936604000     12.787441000
C       18.337530000      3.971943000     12.917451000
H       19.041222000      4.253766000     13.696004000
C       17.438345000      4.916119000     12.431524000
H       17.464352000      5.927608000     12.826239000
C       13.759048000      8.730758000     12.062474000
H       14.269660000      9.676007000     11.855392000
H       13.912969000      8.491794000     13.117103000
H       12.692396000      8.899998000     11.883163000
C       14.406746000      9.602232000      6.252746000
H       13.979973000      8.805788000      5.632880000
H       15.214455000      9.182619000      6.858809000
C       14.811474000     10.808232000      5.423589000
H       15.571792000     11.400512000      5.944891000
H       15.211196000     10.520289000      4.448484000
C       13.498976000     11.584602000      5.337375000
H       12.837078000     11.133094000      4.589921000
H       13.633134000     12.639038000      5.085025000
C       12.935790000     11.399202000      6.735187000
H       13.331947000     12.142132000      7.436645000
H       11.843614000     11.417324000      6.785727000
106
Structure 5(neutral triplet), electronic energy = -2502.40312976 a.u.
C        9.716167000      8.295403000      9.864667000
N       10.710232000      9.209607000      9.765186000
O       13.346629000     10.058239000      7.169631000
Mg      12.630370000      8.978891000      8.904111000
C        8.440748000      8.626083000     10.278661000
H        7.694313000      7.845541000     10.376274000
N       12.813681000     10.862584000      9.870952000
C        8.132604000      9.974459000     10.616422000
N       12.607209000      7.340454000      7.541089000
C        9.166820000     10.890765000     10.573402000
H        8.971853000     11.925529000     10.829872000
N       13.793548000      7.543868000      9.932531000
C       10.464857000     10.502801000     10.185822000
C       11.597881000     11.390799000     10.244304000
C       11.514416000     12.721224000     10.703381000
H       10.556144000     13.125126000     11.008109000
C       12.648363000     13.502234000     10.832238000
C       13.896290000     12.909424000     10.489501000
H       14.820177000     13.472562000     10.562478000
C       13.925717000     11.614474000     10.007623000
C       10.059527000      6.874307000      9.526571000
H       10.138604000      6.725950000      8.445484000
H        9.293737000      6.194496000      9.906736000
H       11.027540000      6.598347000      9.955790000
C        6.769339000     10.369300000     11.009214000
C        5.650668000      9.704864000     10.480258000
H        5.794717000      8.904739000      9.759888000
C        4.358940000     10.077090000     10.841672000
H        3.509537000      9.553898000     10.411181000
C        4.152964000     11.119478000     11.744832000
H        3.145298000     11.407672000     12.029664000
C        5.255133000     11.784081000     12.284604000
H        5.108926000     12.588113000     13.000600000
C        6.545958000     11.411935000     11.924016000
H        7.393074000     11.918329000     12.377958000
C       12.571554000     14.884687000     11.335241000
C       11.449692000     15.689698000     11.077272000
H       10.638452000     15.299261000     10.469116000
C       11.375099000     16.990955000     11.563349000
H       10.499726000     17.596198000     11.344627000
C       12.423513000     17.523645000     12.314730000
H       12.366508000     18.540594000     12.691689000
C       13.547096000     16.738882000     12.572438000
H       14.367761000     17.139749000     13.160913000
C       13.621725000     15.436484000     12.086658000
H       14.493341000     14.830301000     12.315984000
C       15.222173000     10.989291000      9.580130000
H       15.261035000      9.929901000      9.852366000
H       16.072653000     11.499793000     10.037279000
H       15.339012000     11.048914000      8.493002000
C       11.921878000      7.241704000      6.383190000
C       12.164042000      6.246476000      5.455092000
H       11.554757000      6.190677000      4.559750000
C       13.191049000      5.292373000      5.700995000
C       13.879900000      5.390663000      6.895671000
H       14.679726000      4.690284000      7.105809000
C       13.573392000      6.402612000      7.828913000
C       14.212213000      6.510590000      9.115660000
C       15.186850000      5.597842000      9.565284000
H       15.556748000      4.834818000      8.890500000
C       15.693052000      5.671058000     10.849534000
C       15.166772000      6.683468000     11.701611000
H       15.459480000      6.737868000     12.744348000
C       14.238714000      7.580881000     11.211072000
C       10.880334000      8.290044000      6.119901000
H       11.347977000      9.205643000      5.742014000
H       10.340869000      8.556586000      7.033923000
H       10.159530000      7.948368000      5.373837000
C       13.512459000      4.247766000      4.713160000
C       13.978989000      2.984795000      5.113288000
H       14.072874000      2.758435000      6.171648000
C       14.292327000      2.007031000      4.174705000
H       14.644221000      1.035142000      4.509404000
C       14.141201000      2.264364000      2.811480000
H       14.382601000      1.499624000      2.079067000
C       13.671273000      3.510968000      2.399393000
H       13.553246000      3.725552000      1.340843000
C       13.358123000      4.489608000      3.338447000
H       13.013423000      5.462943000      3.001184000
C       16.726743000      4.735652000     11.323706000
C       16.800425000      3.419659000     10.837161000
H       16.060876000      3.069349000     10.122663000
C       17.787212000      2.545863000     11.281485000
H       17.818201000      1.530680000     10.895554000
C       18.723359000      2.962432000     12.229108000
H       19.491708000      2.278826000     12.578227000
C       18.657780000      4.263034000     12.727897000
H       19.382864000      4.601355000     13.462973000
C       17.670541000      5.137790000     12.283096000
H       17.645386000      6.154372000     12.665004000
C       13.662560000      8.641028000     12.103119000
H       14.096311000      9.622915000     11.890904000
H       13.854915000      8.405292000     13.152208000
H       12.582943000      8.731193000     11.949074000
C       14.359829000      9.563427000      6.267114000
H       13.916235000      8.785443000      5.635897000
H       15.158391000      9.116800000      6.866144000
C       14.788439000     10.772923000      5.455804000
H       15.557625000     11.344539000      5.987160000
H       15.185384000     10.491261000      4.477740000
C       13.489618000     11.572958000      5.377392000
H       12.821849000     11.143114000      4.622470000
H       13.642490000     12.628280000      5.139871000
C       12.919930000     11.378560000      6.771412000
H       13.323401000     12.107114000      7.483301000
H       11.827856000     11.410600000      6.818718000
106
Structure 5(neutral broken symmetry singlet), electronic energy = -2502.40312235 a.u.
C        9.716064000      8.295224000      9.864301000
N       10.710134000      9.209363000      9.765078000
O       13.346784000     10.057311000      7.169908000
Mg      12.630568000      8.978480000      8.904623000
C        8.440121000      8.626270000     10.276483000
H        7.693566000      7.845833000     10.373990000
N       12.813438000     10.862625000      9.870637000
C        8.131589000      9.975010000     10.612413000
N       12.607782000      7.339525000      7.542254000
C        9.165823000     10.891304000     10.569799000
H        8.970485000     11.926359000     10.824806000
N       13.793287000      7.543772000      9.933984000
C       10.464397000     10.502900000     10.184353000
C       11.597452000     11.390795000     10.243528000
C       11.513803000     12.721153000     10.702782000
H       10.555445000     13.124925000     11.007423000
C       12.647669000     13.502197000     10.832089000
C       13.895749000     12.909502000     10.489608000
H       14.819571000     13.472709000     10.562861000
C       13.925384000     11.614579000     10.007692000
C       10.059940000      6.873836000      9.527934000
H       10.140601000      6.724622000      8.447071000
H        9.293635000      6.194341000      9.907617000
H       11.027332000      6.598224000      9.958759000
C        6.767769000     10.370278000     11.002902000
C        5.649845000      9.705291000     10.473073000
H        5.794906000      8.904427000      9.753732000
C        4.357613000     10.077883000     10.832305000
H        3.508811000      9.554247000     10.401169000
C        4.150383000     11.121188000     11.734112000
H        3.142322000     11.409672000     12.017248000
C        5.251794000     11.786349000     12.274738000
H        5.104588000     12.591114000     12.989706000
C        6.543119000     11.413847000     11.916315000
H        7.389597000     11.920733000     12.370898000
C       12.570648000     14.884531000     11.335378000
C       11.448740000     15.689490000     11.077440000
H       10.637622000     15.299104000     10.469083000
C       11.373948000     16.990627000     11.563803000
H       10.498543000     17.595832000     11.345103000
C       12.422203000     17.523253000     12.315453000
H       12.365043000     18.540111000     12.692637000
C       13.545829000     16.738546000     12.573139000
H       14.366369000     17.139365000     13.161823000
C       13.620653000     15.436264000     12.087079000
H       14.492292000     14.830106000     12.316393000
C       15.221950000     10.989390000      9.580578000
H       15.261249000      9.930344000      9.854179000
H       16.072387000     11.500771000     10.036812000
H       15.338390000     11.047599000      8.493323000
C       11.922273000      7.239848000      6.384533000
C       12.163983000      6.243631000      5.457392000
H       11.554568000      6.187167000      4.562180000
C       13.190576000      5.289285000      5.704197000
C       13.879626000      5.388546000      6.898681000
H       14.678931000      4.687808000      7.109604000
C       13.573767000      6.401685000      7.830838000
C       14.213049000      6.510885000      9.117240000
C       15.189421000      5.599853000      9.566696000
H       15.560812000      4.837651000      8.891799000
C       15.695643000      5.674027000     10.850873000
C       15.167806000      6.685540000     11.703044000
H       15.460515000      6.740383000     12.745757000
C       14.238456000      7.581619000     11.212439000
C       10.880989000      8.288246000      6.120446000
H       11.348858000      9.203545000      5.742115000
H       10.341499000      8.555448000      7.034289000
H       10.160185000      7.946311000      5.374498000
C       13.511296000      4.243420000      4.717477000
C       13.977341000      2.980674000      5.118896000
H       14.071330000      2.755427000      6.177484000
C       14.290069000      2.001745000      4.181328000
H       14.641597000      1.030068000      4.517029000
C       14.138780000      2.257634000      2.817849000
H       14.379696000      1.491981000      2.086231000
C       13.669307000      3.503986000      2.404487000
H       13.551147000      3.717455000      1.345725000
C       13.356771000      4.483795000      3.342524000
H       13.012423000      5.456903000      3.004247000
C       16.731165000      4.740531000     11.324867000
C       16.807102000      3.424643000     10.838406000
H       16.068025000      3.072956000     10.124092000
C       17.795570000      2.552667000     11.282566000
H       17.828307000      1.537510000     10.896707000
C       18.731184000      2.971011000     12.229931000
H       19.500851000      2.288822000     12.578919000
C       18.663379000      4.271529000     12.728628000
H       19.388027000      4.611223000     13.463501000
C       17.674453000      5.144463000     12.283991000
H       17.647538000      6.161033000     12.665816000
C       13.660777000      8.641108000     12.104268000
H       14.092056000      9.623804000     11.890735000
H       13.854654000      8.406615000     13.153352000
H       12.580805000      8.728730000     11.951228000
C       14.359414000      9.562460000      6.266836000
H       13.915537000      8.784351000      5.635969000
H       15.158378000      9.115978000      6.865438000
C       14.787425000     10.771893000      5.455141000
H       15.556728000     11.343724000      5.986084000
H       15.183987000     10.490151000      4.476944000
C       13.488400000     11.571657000      5.377167000
H       12.820453000     11.141677000      4.622489000
H       13.641003000     12.626995000      5.139543000
C       12.919264000     11.377297000      6.771431000
H       13.322594000     12.106224000      7.483005000
H       11.827187000     11.408818000      6.819074000
